# Supplementary material for: Corneal Higher Order Aberrations in Granular, Lattice and Macular Corneal Dystrophies
Source: PLoS One. 2016 Aug 18;11(8):e0161075. doi: 10.1371/journal.pone.0161075 (PMC4990250; doi:10.1371/journal.pone.0161075)
Supplement: S1 Dataset — (XLSX) [file pone.0161075.s002.xlsx]

## Sheet: Granular
ID	AS-OCT	OD or OS	Age	Gender Male = 1 Female = 0	UCVA	BCVA	Spherical	astigmatism	備考	Opacity score
10006583	2015-07-07	OD	81	0	0.2	0.2	0	0		2
10006583	2015-07-07	OS	81	0	0.6	0.6	0	0		2
14136030	2015-04-28	OD	62	1	0.04	0.5	-5.75	-1.5		1
15075856	2015-07-15	OD	46	0	0.05	1	-5	-2.5		2
15075856	2015-07-15	OS	46	0	0.05	1	-4.75	-3		2
12039202	2012-03-28	OD	47	0	0.2	0.5	-1.25	-1.25		1
12039202	2012-03-28	OS	47	0	0.6	0.7	-0.5	-1.25		1
12110078	2012-08-29	OD	74	0	0.2	0.2	0	0		2
12110078	2012-08-29	OS	74	0	0.06	0.3	-1.25	0		3
12046124	2012-04-11	OD	49	1	0.4	0.4	0	0		1
12046124	2012-04-11	OS	49	1	0.2	0.3	-1.5	-1		1
11148368	2011-11-09	OD	65	0	0.3	0.6	-2	0		1
11148368	2011-11-09	OS	65	0	1.2	1.2	0.75	-0.75		1
13067459	2013-06-05	OD	72	1	0.1	0.5	4.25	-1.75		2
13067459	2013-06-05	OS	72	1	0.05	0.6	5.25	-2.5		2
12084174	2012-07-03	OD	53	0	0.4	1	1	-1.75		1
12084174	2012-07-03	OS	53	0	0.4	1	1	-1.5		1
96066006	2011-11-08	OD	53	1	0.2	0.8	-1.5	-1.25		1
96066006	2011-11-08	OS	53	1	0.8	1	1.75	-3		1
11043114	2011-04-05	OD	72	1	0.3	0.8	2.5	-1		1
11043114	2011-04-05	OS	72	1	0.5	0.7	3.5	-1.25		1
14130298	2014-10-27	OD	68	0	0.5	0.5	0	0		0
14130298	2014-10-27	OS	68	0	0.7	1.2	1	-0.5		0
92067149	2014-06-09	OD	55	0	0.1	0.5	-6	-1.5		1
92067149	2014-06-09	OS	55	0	0.07	0.4	-6.5	-2.25		1
13046982	2013-04-20	OD	60	1	0.04	0.5	-3.25	-0.5		1
13046982	2013-04-20	OS	60	1	0.05	0.5	-3.5	-2		1
12125738	2012-10-04	OD	52	0	0.15	0.9	-8	-3.5		1
12125738	2012-10-04	OS	52	0	0.1	0.6	-11	-4		1
11120573	2011-09-09	OD	70	0	0.5	0.7	1.5	0		1
11120573	2011-09-09	OS	70	0	0.4	0.8	0.75	-0.75		1
11119187	2011-09-07	OD	60	1	0.7	0.7	0	0		2
11119187	2011-09-07	OS	60	1	0.7	0.8	0.5	0		2
11104650	2011-08-09	OD	69	0	0.09	0.2	-2	0		2
11104650	2011-08-09	OS	69	0	0.2	0.2	0	0		2
11037983	2011-03-24	OD	48	1	0.03	0.6	-5	-1.5		1
11037983	2011-03-24	OS	48	1	0.04	0.5	-5.25	0		1
99146268	2015-04-03	OS	66	1	0.4	0.4	0	0		1
15083140	2015-07-21	OD	71	1	0.3	0.3	0	0		2
15083140	2015-07-21	OS	71	1	0.1	0.1	0	0		2
15080161	2015-07-14	OD	57	0	0.8	0.8	0	0		2
15080161	2015-07-14	OS	57	0	0.3	0.6	0	-1.5		1
15077332	2015-07-07	OD	73	0	0.4	0.4	0	0		3
15077332	2015-07-07	OS	73	0	0.4	0.4	0	0		3
13122874	2015-06-05	OD	58	1	0.3	0.5	1	-1.25		1
14109474	2015-02-27	OD	69	0	0.3	0.6	1.75	0		1
14109474	2015-02-27	OS	69	0	0.8	0.8	0	0		1
14070932	2014-06-17	OD	44	0	0.8	1	0	-1.5		1
14070932	2014-06-17	OS	44	0	0.6	1.2	0.5	-1		1
14070957	2014-06-17	OD	61	1	0.1	0.2	-5	0		1
14070957	2014-06-17	OS	61	1	0.1	0.2	-3	0		1
13057104	2013-05-14	OD	41	0	0.1	1	-2.5	-0.75		1
13057104	2013-05-14	OS	41	0	0.1	1.2	-2.5	-0.5		1
6006472	2011-07-01	OD	60	0	0.9	1	-0.25	-0.75		2
15065147	2015-06-09	OD	67	1	0.4	0.6	1.5	-2		1
15065147	2015-06-09	OS	67	1	0.3	0.7	1.25	-1.25		1
14122592	2014-10-09	OD	52	0	0.6	0.9	-0.5	-3		1
14122592	2014-10-09	OS	52	0	0.5	0.7	-0.75	-2.5		2
14020432	2014-02-27	OD	73	0	0.15	0.5	1	-0.75		2
14020432	2014-02-27	OS	73	0	0.4	0.7	1.25	-1		1
13059480	2013-07-20	OD	42	1	1	1.2	1	0		1
13059480	2013-07-20	OS	42	1	0.7	0.8	-0.5	0		1
13008784	2015-07-30	OD	79	1	0.2	0.8	3	-2		1
13008784	2015-07-30	OS	79	1	0.2	1	2.25	0		2
93050557	2013-03-06	OD	70	0	0.6	0.6	0	0		1
93050557	2013-03-06	OS	70	0	0.1	0.4	1	-2		1
12107009	2014-08-11	OD	68	1	0.4	0.9	0.25	-2.5		2
12107009	2014-08-11	OS	68	1	0.4	0.9	0	-1.25		2
12069787	2012-06-02	OD	76	0	0.3	0.8	2.25	-1		1
12069597	2015-07-04	OD	46	1	0.6	0.9	-3	-1.25		2
12069597	2015-07-04	OS	46	1	0.6	0.9	-1.25	-1.25		1
4107025	2012-02-29	OS	78	1	0.3	0.7	0	-0.75		3
11087095	2012-07-04	OD	44	1	0.4	0.9	-1	-1.25		2
11087095	2012-07-04	OS	44	1	0.6	1	-1.25	-1.25		2
8003022	2014-03-26	OD	71	1	0.3	0.8	1.5	0		1
8003022	2014-03-26	OS	71	1	0.5	0.7	0.75	0		1
14059356	2014-05-28	OD	44	1	0.5	0.6	2	-1.5		2
14059356	2014-05-28	OS	44	1	0.5	0.6	1.5	-2.25		2
10068351	2013-10-19	OD	73	0	0.5	0.5	0	0		2
10068351	2013-10-19	OS	73	0	0.15	0.5	-2	0		1
127589	2011-09-11	OD	59	1	0.6	0.6	0	0		2
127589	2011-09-11	OS	59	1	0.4	0.8	1	-1.75		1
14022701	2014-03-05	OD	69	0	0.3	0.5	2.75	-2.5		1
14022701	2014-03-05	OS	69	0	0.2	0.5	2.25	-0.75		1
14008247	2014-01-22	OD	42	0	0.8	0.8	-0.5	-1		1
14008247	2014-01-22	OS	42	0	0.9	1	0	-0.75		1
15016017	2015-02-10	OD	68	0	0.6	1.2	0	-2		1
15016017	2015-02-10	OS	68	0	0.4	0.7	1	-4		1
15013949	2015-02-05	OD	45	0	0.3	1.2	-2	-0.75		1
15013949	2015-02-05	OS	45	0	0.3	1	-2	-1		2
14052542	2014-05-08	OD	66	1	0.08	0.7	-5	-1		2
14052542	2014-05-08	OS	66	1	0.07	0.5	-6	-1.5		2
15033087	2015-03-23	OD	73	0	0.5	0.5	0	0		2
15033087	2015-03-23	OS	73	0	0.7	0.7	0	0		1
15020977	2015-02-23	OD	74	0	0.3	0.7	0	-1.25		1
15020977	2015-02-23	OS	74	0	0.2	0.5	-1.25	0		1
15047749	2015-04-27	OD	62	1	0.3	0.5	1	-2.25		1
15047749	2015-04-27	OS	62	1	0.4	1	1.5	-0.5		1
12087524	2012-07-10	OD	35	1	0.04	0.5	-0.5	-7		2
12087524	2012-07-10	OS	35	1	0.06	0.6	0.25	-6		2
12129888	2012-10-15	OD	45	0	0.1	0.1	-1	0		1
12120853	2012-09-24	OD	54	0	1	1.2	-1	-2		2
12120853	2012-09-24	OS	54	0	0.5	1	2	-2.5		2
12043931	2012-04-06	OD	42	0	0.15	0.3	-1	-0.75		2
12043931	2012-04-06	OS	42	0	0.3	0.5	0	-1.25		1
12021044	2012-02-17	OD	63	0	0.3	0.6	0	-3		2
12021044	2012-02-17	OS	63	0	0.5	0.7	0.5	-2.25		1
11162088	2013-12-27	OD	70	1	1	1.2	0.5	-2		1
11162088	2013-12-27	OS	70	1	0.9	0.9	1	-0.75		1
11130093	2011-10-01	OD	61	0	0.4	0.5	-1.25	-1		1
11130093	2011-10-01	OS	61	0	0.3	0.6	0	-0.5		1
11150927	2011-11-15	OD	66	0	0.4	0.4	0.75	-1.25		3
11150927	2011-11-15	OS	66	0	0.8	0.8	0.5	1.5		1
12072096	2012-06-07	OD	61	1	0.4	0.9	1.75	-1.25		1
12072096	2012-06-07	OS	61	1	0.4	0.9	3	-1.5		1
12016093	2012-02-06	OD	26	1	0.15	0.9	-5.25	-1.25		1
12016093	2012-02-06	OS	26	1	0.04	1.2	-5	-1.75		1
94093804	2013-03-23	OD	70	1	0.03	0.8	-5.5	0		1
94093804	2013-03-23	OS	70	1	0.02	0.7	-7.5	-0.75		1
1070705	2010-12-13	OD	34	1	0.03	1.2	-11.5	0	CASIAなし
1070705	2010-12-13	OS	34	1	0.03	1.2	-10.5	0	CASIAなし
12081683	2012-06-28	OD	46	1	0.1	0.6	-3.75	-3.5
12081683	2012-06-28	OS	46	1	0.3	0.8	-2.25	-2
14153902	2014-12-24	OD	45	1	1.2	1.2	0	0
14153902	2014-12-24	OS	45	1	1.2	1.2	0.75	0
55616	2015-06-04	OD	66	1	0.09	0.7	3.5	-1.5	香港でＰＴＫ後？
55616	2015-06-04	OS	66	1	0.1	1	2.25	-1.5	４回表層擦過後
6143747	2013-01-30	OD	65	0	0.2	0.3	0	-0.75	すでにＰＴＫ後、ＥＲＭオペ後
1118215	2012-06-22	OD	74	1	0.15	0.3	0	-1.75	SDR /ERM
1118215	2012-06-22	OS	74	1	0.2	0.2	0	0	SDR
99023913	2012-10-30	OD	78	1	0.1	0.2	-2	0	すでにＰＴＫ後
99023913	2012-10-30	OS	78	1	0.5	0.7	0	-2	すでにＰＴＫ後
10099364	2012-08-29	OD	80	1	0.15	0.15	0	0	すでにＰＴＫ後？
10099364	2012-08-29	OS	80	1	0.3	0.3	0	0
12129888	2012-10-15	OS	45	0	0.1	0.4	-1	-3	左角膜潰瘍後
15069446	2015-06-22	OD	51	0	0.3	0.6	1.75	-1.25	すでにＰＴＫ後
15069446	2015-06-22	OS	51	0	0.1	0.3	2.5	-2.25	すでにＰＴＫ後
9548	2015-04-01	OD	63	1	10cm/n.d	10cm/n.d	0	0	ホモ型？Deposit密集
9548	2015-04-01	OS	63	1	0.15	0.15	0	0	LTK後
10072189	2010-05-26	OD	64	0	0.4	0.6	0.25	-0.5	すでにＰＴＫ後
10072189	2010-05-26	OS	64	0	0.4	0.7	0.75	-1.75	すでにＰＴＫ後
8071821	2013-05-11	OD	63	0	0.1	1.2	6.75	-1.5	すでにＰＴＫ後
8071821	2013-05-11	OS	63	0	0.1	0.8	6	-1	すでにＰＴＫ後
15022353	2015-02-25	OD	77	0	0.5	0.6	1.25	-1.5	NTG
15022353	2015-02-25	OS	77	0	0.3	0.4	0	-0.5	NTG
12069787	2012-06-02	OS	76	0	0.3	0.4	2	-1.5	ERM
11050291	2011-04-20	OD	84	0	0.03	0.04	0	-2.5	gla or 視神経炎
11050291	2011-04-20	OS	84	0	0.15	0.2	1.75	-0.75	gla or 視神経炎
13122874	2015-06-05	OS	58	1	0.01	0.01	0	0	視神経萎縮
15077480	2015-07-07	OD	74	0	0.08	0.15	-4	0	黄斑部萎縮
15077480	2015-07-07	OS	74	0	0.1	0.15	-4	0	黄斑部萎縮
99146268	2015-04-03	OD	66	1	0.2	0.4	-0.5	-0.75	DME

## Sheet: Lattice type1
ID	AS-OCT	OD or OS	Age	Gender Male = 1 Female = 0	UCVA	BCVA	Spherical	astigmatism		Opacity score
14040307	2014-04-09	OD	51	0	0.06	0.2	3	0	Type1	3
14040299	2014-04-09	OD	26	1	0.2	0.6	-2	-2	Type1	1
14040299	2014-04-09	OS	26		0.15	0.4	-3	-2.5	Type1	1
13076872	2013-07-03	OD	59	1	0.1	0.4	0	-1.5	Type1	1
13076872	2013-07-03	OS	59		0.1	0.1	0.75	-1.5	Type1	2
12108262	2012-08-25	OD	30	1	0.9	1	0	-0.75	Type1	1
12108262	2012-08-25	OS	30		1	1.2	0	-0.75	Type1	1
12027827	2012-03-03	OD	46	1	0.15	0.15	0	0	Type1	2
12027827	2012-03-03	OS	46		0.1	0.1	0	0	Type1	2
11168242	2011-12-28	OD	85	0	0.02	0.02	0	0	Type1	2
11015773	2013-02-05	OD	76	1	0.3	0.3	0	0	Type1	1
11015773	2013-02-05	OS	76		0.15	0.4	0.5	-1	Type1	1
11079910	2011-06-20	OD	57	1	0.3	0.6	-2	-1.75	Type1	2
11079910	2011-06-20	OS	57		0.01	0.02	-2.5	0	Type1	2
15022213	2015-02-25	OD	23	0	0.08	0.3	-2	-1.75	Type1	1
15022213	2015-02-25	OS	23		0.2	0.5	-2	-2	Type1	1
12159505	2015-04-15	OD	52	1		0.7	-0.5	0	Type1	3
12159505	2015-04-15	OS	52			0.5	-1.5	0	Type1	3
15059967	2015-06-10	OD	34	1	0.3	0.3	0	0	Type1	1
15059967	2015-06-10	OS	34		0.5	0.5	0	0	Type1	1

## Sheet: Lattice type3
ID	AS-OCT	OD or OS	Age	Gender Male = 1 Female = 0	UCVA	BCVA	Spherical	astigmatism				Opacity score
7162753	2010-10-22	OD	73	1	0.1	0.1	0	0	Type3			1
12039517	2012-03-28	OD	88	1	0.02	0.02	0	0	Type3		cat+	1
12039517	2012-03-28	OS	88		0.01	0.02	-0.75	-3	Type3	iEK	cat+	3
13106331	2013-08-28	OD	82	1	0.15	0.15	0	0	Type3			2
13106331	2013-08-28	OS	82		0.09	0.09	0	0	Type3			2
11073145	2011-06-06	OD	85	1	0.2	1.2	0	-1.75	Type3	Mild		0
11073145	2011-06-06	OS	85		0.2	0.6	1	-3	Type3	Mild		0
15034218	2015-03-25	OS	67	0	0.4	0.4	0	0	Type3	Unilateral		2
14131932	2014-10-30	OS	77	0	0.02	0.02	0	0	Type3	Unilateral		1
13048244	2013-04-25	OS	74	1	0.2	0.2	0	0	Type3	OD after PKP		2
12024774	2012-02-27	OD	81	1	mm	mm	0	0	Type3	Severe		2
12024774	2012-02-27	OS	81		0.15	0.3	2.5	-0.5	Type3	Bilateral OS mild		1
10171809	2011-08-15	OD	53	1	0.15	0.15	0	-4	Type3			2
10171809	2011-08-15	OS	53		0.3	0.4	1	-2	Type3			1
15069594	2015-06-19	OD	61	1	0.5	0.5	0	0	Type3	Mild		1
15069594	2015-06-19	OS	61		0.2	0.2	0	0	Type3			1
15074248	2015-06-30	OD	67	0	0.15	0.2	0	-1.75	Type3	Mild		1
15074248	2015-06-30	OS	67		0.07	0.2	2.5	-3	Type3			2
15043565	2015-04-17	OD	84	1	0.2	0.8	1	-1.75	Type3	Mild		1
15043565	2015-04-17	OS	84		0.15	0.7	2.5	0	Type3	Mild		2
15035041	2015-03-27	OS	70	1	0.3	0.5	0.5	-1.5	Type3	Mild		1
9272394	2011-07-06	OD	68	1	0.15	0.4	-2.5	-1.75	Type3	Mild		1
9272394	2011-07-06	OS	68		0.2	0.6	-1.75	-1.5	Type3	Mild		1
11014891	2012-01-25	OD	56	1	0.6	0.6	0	-1.75	Type3	Mild		1
14077358	2015-06-04	OD	55	1	0.1	0.1	0	0	Type3	Schizophrenia		2
14077358	2015-06-04	OS	55			0.7	1	-2	Type3	Schizophrenia		1
11128196	2011-09-29	OD	75	1	0.02	0.04	4	0	Type3	Bilateral OS mild		2
9246901	2014-06-11	OD	58	1	0.06	0.15	4	-1.25	Type3	Severe		2
9246901	2014-06-11	OS	58		0.6	0.7	1	0	Type3	Mild		2
15032196	2015-04-02	OD	70	1		0.5	2	-2.75	Type3			1
15032196	2015-04-02	OS	70			0.7	0	-2	Type3			1
1059930	2015-08-07	OS		1	0.2	0.2	0	0	Tupe3	Mild	new	2

## Sheet: Macular
ID	AS-OCT	OD or OS	Age	Gender Male = 1 Female = 0	UCVA	BCVA	Spherical	astigmatism		Opacity score
8182412	2013-11-21	OD	53	1	0.1	1.2	3	-1.5		1
8182412	2013-11-21	OS	53	1	0.1	1	3.5	-0.5		1
13117122	2013-09-20	OD	44	1	0.05	0.7	-3	-2.5		1
13117122	2013-09-20	OS	44	1	0.06	0.3	-2.5	-2.5		1
11128535	2011-09-28	OD	42	1	0.4	0.5	-0.5	-1		2
11128535	2011-09-28	OS	42	1	0.1	0.5	0.5	-2.5		2
94134350	2010-11-09	OD	51	1	0.02	0.02	9	0		3
11085016	2011-06-29	OD	52	0	0.03	0.04	-3	0		3
11085016	2011-06-29	OS	52	0	0.02	0.04	1	-2		3
10065340	2014-04-08	OD	59	0	0.03	1.2	-5	-0.5		2
10065340	2014-04-08	OS	59	0	0.04	1.2	-4.75	0		2
15090996	2015-08-07	OD	48	1	0.15	0.4	0.5	-3		2
15090996	2015-08-07	OS	48	1	0.2	0.5	0.75	-2		2
